# Supplementary material for: Making van der Waals Heterostructures Assembly Accessible to Everyone
Source: Nanomaterials (Basel). 2020 Nov 21;10(11):2305. doi: 10.3390/nano10112305 (PMC7700158; doi:10.3390/nano10112305)
Supplement: Supplementary file 1 [file nanomaterials-10-02305-s001.zip]

Archive with 1 entries (1 files):
- nanomaterials-1015284-supplementary.mp4
